# Supplementary material for: Overexpression of LINC00607 inhibits cell growth and aggressiveness by regulating the miR-1289/EFNA5 axis in non-small-cell lung cancer
Source: Open Med (Wars). 2023 Jun 12;18(1):20230649. doi: 10.1515/med-2023-0649 (PMC10276612; doi:10.1515/med-2023-0649)
Supplement: Supplementary material [file med-2023-0649-sm.xlsx]

## Sheet: Sheet1
Supplementary table 1. Candidate mRNAs harboring binding sites with miR-1289 were predicted through miRDB database.
Target Rank	Target Score	miRNA Name	Gene Symbol	Gene Description
1	97	hsa-miR-1289	ONECUT2	one cut homeobox 2
2	97	hsa-miR-1289	EFNA5	ephrin A5
3	95	hsa-miR-1289	XPR1	xenotropic and polytropic retrovirus receptor 1
4	94	hsa-miR-1289	TLN2	talin 2
5	93	hsa-miR-1289	LMO4	LIM domain only 4
6	92	hsa-miR-1289	IRF2	interferon regulatory factor 2
7	92	hsa-miR-1289	WNT2	Wnt family member 2
8	92	hsa-miR-1289	SLC25A18	solute carrier family 25 member 18
9	91	hsa-miR-1289	NR2C1	nuclear receptor subfamily 2 group C member 1
10	91	hsa-miR-1289	ATPSCKMT	ATP synthase c subunit lysine N-methyltransferase
11	91	hsa-miR-1289	VCAN	versican
12	91	hsa-miR-1289	AMT	aminomethyltransferase
13	91	hsa-miR-1289	THEMIS	thymocyte selection associated
14	90	hsa-miR-1289	MSX2	msh homeobox 2
15	88	hsa-miR-1289	RAB6B	RAB6B, member RAS oncogene family
16	88	hsa-miR-1289	SCN1A	sodium voltage-gated channel alpha subunit 1
17	88	hsa-miR-1289	SLC35C1	solute carrier family 35 member C1
18	88	hsa-miR-1289	SLC4A1	solute carrier family 4 member 1 (Diego blood group)
19	87	hsa-miR-1289	TPX2	TPX2, microtubule nucleation factor
20	87	hsa-miR-1289	GRID2	glutamate ionotropic receptor delta type subunit 2
21	86	hsa-miR-1289	KCNA1	potassium voltage-gated channel subfamily A member 1
22	86	hsa-miR-1289	PRMT3	protein arginine methyltransferase 3
23	85	hsa-miR-1289	MOGAT3	monoacylglycerol O-acyltransferase 3
24	85	hsa-miR-1289	KDM5B	lysine demethylase 5B
25	85	hsa-miR-1289	C15orf56	chromosome 15 open reading frame 56
26	85	hsa-miR-1289	C1orf74	chromosome 1 open reading frame 74
27	85	hsa-miR-1289	NUAK2	NUAK family kinase 2
28	85	hsa-miR-1289	COPB1	coatomer protein complex subunit beta 1
29	85	hsa-miR-1289	SUSD4	sushi domain containing 4
30	85	hsa-miR-1289	MCL1	MCL1, BCL2 family apoptosis regulator
31	85	hsa-miR-1289	PPA2	pyrophosphatase (inorganic) 2
32	84	hsa-miR-1289	IQSEC2	IQ motif and Sec7 domain 2
33	84	hsa-miR-1289	LRPAP1	LDL receptor related protein associated protein 1
34	84	hsa-miR-1289	NAALAD2	N-acetylated alpha-linked acidic dipeptidase 2
35	84	hsa-miR-1289	THAP12	THAP domain containing 12
36	84	hsa-miR-1289	PDGFB	platelet derived growth factor subunit B
37	84	hsa-miR-1289	ARMC3	armadillo repeat containing 3
38	84	hsa-miR-1289	CD58	CD58 molecule
39	83	hsa-miR-1289	DUSP1	dual specificity phosphatase 1
40	83	hsa-miR-1289	ATXN7	ataxin 7
41	83	hsa-miR-1289	MAP3K20	mitogen-activated protein kinase kinase kinase 20
42	83	hsa-miR-1289	TMEM35A	transmembrane protein 35A
43	83	hsa-miR-1289	ATP11B	ATPase phospholipid transporting 11B (putative)
44	83	hsa-miR-1289	SEC63	SEC63 homolog, protein translocation regulator
45	83	hsa-miR-1289	BSN	bassoon presynaptic cytomatrix protein
46	83	hsa-miR-1289	C5	complement C5
47	83	hsa-miR-1289	SLIT3	slit guidance ligand 3
48	82	hsa-miR-1289	POU6F2	POU class 6 homeobox 2
49	82	hsa-miR-1289	ATL2	atlastin GTPase 2
50	82	hsa-miR-1289	SOST	sclerostin
51	82	hsa-miR-1289	DET1	DET1, COP1 ubiquitin ligase partner
52	82	hsa-miR-1289	ZNF316	zinc finger protein 316
53	82	hsa-miR-1289	NR2F1	nuclear receptor subfamily 2 group F member 1
54	82	hsa-miR-1289	DPP10	dipeptidyl peptidase like 10
55	82	hsa-miR-1289	CHSY1	chondroitin sulfate synthase 1
56	81	hsa-miR-1289	AIDA	axin interactor, dorsalization associated
57	81	hsa-miR-1289	HMGCS2	3-hydroxy-3-methylglutaryl-CoA synthase 2
58	81	hsa-miR-1289	NRP1	neuropilin 1
59	80	hsa-miR-1289	44445	septin 6
60	79	hsa-miR-1289	SPRR2G	small proline rich protein 2G
61	79	hsa-miR-1289	C6orf223	chromosome 6 open reading frame 223
62	79	hsa-miR-1289	MYO3A	myosin IIIA
63	79	hsa-miR-1289	XIRP1	xin actin binding repeat containing 1
64	79	hsa-miR-1289	KRTAP2-2	keratin associated protein 2-2
65	79	hsa-miR-1289	IRX4	iroquois homeobox 4
66	79	hsa-miR-1289	STRN3	striatin 3
67	79	hsa-miR-1289	RPS6KA6	ribosomal protein S6 kinase A6
68	79	hsa-miR-1289	SOGA1	suppressor of glucose, autophagy associated 1
69	79	hsa-miR-1289	SH3BGRL3	SH3 domain binding glutamate rich protein like 3
70	79	hsa-miR-1289	DUSP18	dual specificity phosphatase 18
71	79	hsa-miR-1289	CDX2	caudal type homeobox 2
72	78	hsa-miR-1289	SCMH1	Scm polycomb group protein homolog 1
73	78	hsa-miR-1289	TENT4B	terminal nucleotidyltransferase 4B
74	78	hsa-miR-1289	EPCAM	epithelial cell adhesion molecule
75	78	hsa-miR-1289	GDPD5	glycerophosphodiester phosphodiesterase domain containing 5
76	78	hsa-miR-1289	TP53AIP1	tumor protein p53 regulated apoptosis inducing protein 1
77	78	hsa-miR-1289	DESI2	desumoylating isopeptidase 2
78	77	hsa-miR-1289	GPR65	G protein-coupled receptor 65
79	77	hsa-miR-1289	AKIRIN1	akirin 1
80	77	hsa-miR-1289	ZNF865	zinc finger protein 865
81	77	hsa-miR-1289	CCNE1	cyclin E1
82	77	hsa-miR-1289	RMND5A	required for meiotic nuclear division 5 homolog A
83	77	hsa-miR-1289	DAPK1	death associated protein kinase 1
84	77	hsa-miR-1289	IL10RA	interleukin 10 receptor subunit alpha
85	76	hsa-miR-1289	CAMKMT	calmodulin-lysine N-methyltransferase
86	76	hsa-miR-1289	SYT11	synaptotagmin 11
87	76	hsa-miR-1289	SERINC5	serine incorporator 5
88	76	hsa-miR-1289	DOCK9	dedicator of cytokinesis 9
89	75	hsa-miR-1289	CHST5	carbohydrate sulfotransferase 5
90	75	hsa-miR-1289	BEND3	BEN domain containing 3
91	75	hsa-miR-1289	UACA	uveal autoantigen with coiled-coil domains and ankyrin repeats
92	75	hsa-miR-1289	WNT4	Wnt family member 4
93	75	hsa-miR-1289	PMP22	peripheral myelin protein 22
94	75	hsa-miR-1289	PTGDR	prostaglandin D2 receptor
95	75	hsa-miR-1289	NCAPG2	non-SMC condensin II complex subunit G2
96	74	hsa-miR-1289	CCDC13	coiled-coil domain containing 13
97	74	hsa-miR-1289	CCDC71	coiled-coil domain containing 71
98	74	hsa-miR-1289	IER5L	immediate early response 5 like
99	74	hsa-miR-1289	CGNL1	cingulin like 1
100	74	hsa-miR-1289	ZNRF3	zinc and ring finger 3
101	74	hsa-miR-1289	ZFC3H1	zinc finger C3H1-type containing
102	74	hsa-miR-1289	BRD4	bromodomain containing 4
103	74	hsa-miR-1289	TMEM204	transmembrane protein 204
104	74	hsa-miR-1289	SLC26A6	solute carrier family 26 member 6
105	73	hsa-miR-1289	TMEM207	transmembrane protein 207
106	73	hsa-miR-1289	ATF6	activating transcription factor 6
107	73	hsa-miR-1289	DNAJB11	DnaJ heat shock protein family (Hsp40) member B11
108	73	hsa-miR-1289	FXYD6	FXYD domain containing ion transport regulator 6
109	73	hsa-miR-1289	STAT5A	signal transducer and activator of transcription 5A
110	72	hsa-miR-1289	ATP4A	ATPase H+/K+ transporting subunit alpha
111	72	hsa-miR-1289	AFF1	AF4/FMR2 family member 1
112	72	hsa-miR-1289	RHEX	regulator of hemoglobinization and erythroid cell expansion
113	72	hsa-miR-1289	CTC1	CST telomere replication complex component 1
114	72	hsa-miR-1289	PEA15	proliferation and apoptosis adaptor protein 15
115	72	hsa-miR-1289	FIBCD1	fibrinogen C domain containing 1
116	72	hsa-miR-1289	KANK2	KN motif and ankyrin repeat domains 2
117	72	hsa-miR-1289	CFAP77	cilia and flagella associated protein 77
118	72	hsa-miR-1289	GINS1	GINS complex subunit 1
119	71	hsa-miR-1289	LRRC27	leucine rich repeat containing 27
120	71	hsa-miR-1289	NT5C1B-RDH14	NT5C1B-RDH14 readthrough
121	71	hsa-miR-1289	CLDN2	claudin 2
122	71	hsa-miR-1289	CHST3	carbohydrate sulfotransferase 3
123	71	hsa-miR-1289	OSCAR	osteoclast associated, immunoglobulin-like receptor
124	71	hsa-miR-1289	VEPH1	ventricular zone expressed PH domain containing 1
125	70	hsa-miR-1289	ATF3	activating transcription factor 3
126	70	hsa-miR-1289	ADCY5	adenylate cyclase 5
127	70	hsa-miR-1289	KAT8	lysine acetyltransferase 8
128	70	hsa-miR-1289	TP53INP1	tumor protein p53 inducible nuclear protein 1
129	70	hsa-miR-1289	PEG10	paternally expressed 10
130	69	hsa-miR-1289	GGT5	gamma-glutamyltransferase 5
131	69	hsa-miR-1289	NECTIN2	nectin cell adhesion molecule 2
132	69	hsa-miR-1289	RAB11FIP3	RAB11 family interacting protein 3
133	69	hsa-miR-1289	SELENOK	selenoprotein K
134	69	hsa-miR-1289	HSPG2	heparan sulfate proteoglycan 2
135	69	hsa-miR-1289	ST6GALNAC2	ST6 N-acetylgalactosaminide alpha-2,6-sialyltransferase 2
136	69	hsa-miR-1289	CDH11	cadherin 11
137	68	hsa-miR-1289	NIP7	NIP7, nucleolar pre-rRNA processing protein
138	68	hsa-miR-1289	RAD51B	RAD51 paralog B
139	68	hsa-miR-1289	SMIM11B	small integral membrane protein 11B
140	68	hsa-miR-1289	DAG1	dystroglycan 1
141	68	hsa-miR-1289	ZNF740	zinc finger protein 740
142	68	hsa-miR-1289	NUP62CL	nucleoporin 62 C-terminal like
143	68	hsa-miR-1289	TAB1	TGF-beta activated kinase 1 (MAP3K7) binding protein 1
144	68	hsa-miR-1289	SMIM11A	small integral membrane protein 11A
145	67	hsa-miR-1289	ADA2	adenosine deaminase 2
146	67	hsa-miR-1289	EIF5A	eukaryotic translation initiation factor 5A
147	67	hsa-miR-1289	CD2BP2	CD2 cytoplasmic tail binding protein 2
148	67	hsa-miR-1289	STX2	syntaxin 2
149	67	hsa-miR-1289	JADE2	jade family PHD finger 2
150	67	hsa-miR-1289	R3HDM2	R3H domain containing 2
151	67	hsa-miR-1289	APEH	acylaminoacyl-peptide hydrolase
152	67	hsa-miR-1289	MAPK10	mitogen-activated protein kinase 10
153	66	hsa-miR-1289	PAX7	paired box 7
154	66	hsa-miR-1289	IGFBP5	insulin like growth factor binding protein 5
155	66	hsa-miR-1289	CDKL2	cyclin dependent kinase like 2
156	66	hsa-miR-1289	FCF1	FCF1, rRNA-processing protein
157	66	hsa-miR-1289	TSPAN33	tetraspanin 33
158	66	hsa-miR-1289	SLC2A4	solute carrier family 2 member 4
159	66	hsa-miR-1289	SLC25A41	solute carrier family 25 member 41
160	66	hsa-miR-1289	ZMIZ2	zinc finger MIZ-type containing 2
161	66	hsa-miR-1289	GPATCH2	G-patch domain containing 2
162	66	hsa-miR-1289	SLC30A4	solute carrier family 30 member 4
163	66	hsa-miR-1289	HES2	hes family bHLH transcription factor 2
164	66	hsa-miR-1289	VPS25	vacuolar protein sorting 25 homolog
165	65	hsa-miR-1289	EDN3	endothelin 3
166	65	hsa-miR-1289	EXOC6B	exocyst complex component 6B
167	65	hsa-miR-1289	ATP8B3	ATPase phospholipid transporting 8B3
168	65	hsa-miR-1289	CENPO	centromere protein O
169	65	hsa-miR-1289	BECN1	beclin 1
170	65	hsa-miR-1289	STAC	SH3 and cysteine rich domain
171	65	hsa-miR-1289	DPEP1	dipeptidase 1
172	64	hsa-miR-1289	ITIH5	inter-alpha-trypsin inhibitor heavy chain family member 5
173	64	hsa-miR-1289	NCKAP5	NCK associated protein 5
174	64	hsa-miR-1289	BTN3A2	butyrophilin subfamily 3 member A2
175	64	hsa-miR-1289	SIAH3	siah E3 ubiquitin protein ligase family member 3
176	64	hsa-miR-1289	TCIM	transcriptional and immune response regulator
177	64	hsa-miR-1289	RP2	RP2, ARL3 GTPase activating protein
178	63	hsa-miR-1289	ZNF490	zinc finger protein 490
179	63	hsa-miR-1289	FEM1A	fem-1 homolog A
180	63	hsa-miR-1289	GRB10	growth factor receptor bound protein 10
181	63	hsa-miR-1289	ANKRD52	ankyrin repeat domain 52
182	63	hsa-miR-1289	SEMA4F	ssemaphorin 4F
183	63	hsa-miR-1289	TTC4	tetratricopeptide repeat domain 4
184	63	hsa-miR-1289	APLN	apelin
185	63	hsa-miR-1289	RSL1D1	ribosomal L1 domain containing 1
186	63	hsa-miR-1289	PLPP7	phospholipid phosphatase 7 (inactive)
187	63	hsa-miR-1289	TNFRSF10B	TNF receptor superfamily member 10b
188	62	hsa-miR-1289	PSME1	proteasome activator subunit 1
189	62	hsa-miR-1289	TMEM19	transmembrane protein 19
190	62	hsa-miR-1289	FAXDC2	fatty acid hydroxylase domain containing 2
191	62	hsa-miR-1289	MPIG6B	megakaryocyte and platelet inhibitory receptor G6b
192	62	hsa-miR-1289	RSPRY1	ring finger and SPRY domain containing 1
193	62	hsa-miR-1289	COQ9	coenzyme Q9
194	62	hsa-miR-1289	CA12	carbonic anhydrase 12
195	62	hsa-miR-1289	CX3CR1	C-X3-C motif chemokine receptor 1
196	62	hsa-miR-1289	FHL3	four and a half LIM domains 3
197	62	hsa-miR-1289	BRAF	B-Raf proto-oncogene, serine/threonine kinase
198	62	hsa-miR-1289	DUOXA2	dual oxidase maturation factor 2
199	62	hsa-miR-1289	ZRANB1	zinc finger RANBP2-type containing 1
200	62	hsa-miR-1289	C6orf120	chromosome 6 open reading frame 120
201	61	hsa-miR-1289	ISX	intestine specific homeobox
202	61	hsa-miR-1289	PIANP	PILR alpha associated neural protein
203	61	hsa-miR-1289	TRAF6	TNF receptor associated factor 6
204	61	hsa-miR-1289	SIK2	salt inducible kinase 2
205	61	hsa-miR-1289	RPS6KL1	ribosomal protein S6 kinase like 1
206	61	hsa-miR-1289	HOXD3	homeobox D3
207	61	hsa-miR-1289	ARHGAP24	Rho GTPase activating protein 24
208	61	hsa-miR-1289	MAP3K19	mitogen-activated protein kinase kinase kinase 19
209	61	hsa-miR-1289	KANK4	KN motif and ankyrin repeat domains 4
210	60	hsa-miR-1289	NSL1	NSL1, MIS12 kinetochore complex component
211	60	hsa-miR-1289	KCNH3	potassium voltage-gated channel subfamily H member 3
212	60	hsa-miR-1289	ZNF519	zinc finger protein 519
213	60	hsa-miR-1289	DYRK2	dual specificity tyrosine phosphorylation regulated kinase 2
214	60	hsa-miR-1289	SYN2	synapsin II
215	60	hsa-miR-1289	FRAT2	FRAT2, WNT signaling pathway regulator
216	60	hsa-miR-1289	CD44	CD44 molecule (Indian blood group)
217	60	hsa-miR-1289	P2RX7	purinergic receptor P2X 7
218	60	hsa-miR-1289	SLC35F1	solute carrier family 35 member F1
219	59	hsa-miR-1289	SH2D5	SH2 domain containing 5
220	59	hsa-miR-1289	BCO2	beta-carotene oxygenase 2
221	59	hsa-miR-1289	LRFN1	leucine rich repeat and fibronectin type III domain containing 1
222	59	hsa-miR-1289	NDUFB8	NADH:ubiquinone oxidoreductase subunit B8
223	59	hsa-miR-1289	FAM168A	family with sequence similarity 168 member A
224	59	hsa-miR-1289	SNTB2	syntrophin beta 2
225	59	hsa-miR-1289	MTX3	metaxin 3
226	59	hsa-miR-1289	TRIM46	tripartite motif containing 46
227	59	hsa-miR-1289	SYS1	SYS1, golgi trafficking protein
228	58	hsa-miR-1289	GATA4	GATA binding protein 4
229	58	hsa-miR-1289	HEYL	hes related family bHLH transcription factor with YRPW motif-like
230	58	hsa-miR-1289	SMAD7	SMAD family member 7
231	58	hsa-miR-1289	RNF24	ring finger protein 24
232	58	hsa-miR-1289	MUC21	mucin 21, cell surface associated
233	57	hsa-miR-1289	BMP1	bone morphogenetic protein 1
234	57	hsa-miR-1289	PON1	paraoxonase 1
235	57	hsa-miR-1289	CSNK1G1	casein kinase 1 gamma 1
236	57	hsa-miR-1289	SRRM4	serine/arginine repetitive matrix 4
237	57	hsa-miR-1289	AGAP3	ArfGAP with GTPase domain, ankyrin repeat and PH domain 3
238	57	hsa-miR-1289	PDE6G	phosphodiesterase 6G
239	57	hsa-miR-1289	SBSPON	somatomedin B and thrombospondin type 1 domain containing
240	57	hsa-miR-1289	RAB23	RAB23, member RAS oncogene family
241	57	hsa-miR-1289	PPARGC1B	PPARG coactivator 1 beta
242	57	hsa-miR-1289	FMO5	flavin containing monooxygenase 5
243	57	hsa-miR-1289	SGPL1	sphingosine-1-phosphate lyase 1
244	57	hsa-miR-1289	ANKRD13A	ankyrin repeat domain 13A
245	56	hsa-miR-1289	SNX8	sorting nexin 8
246	56	hsa-miR-1289	PGAP3	post-GPI attachment to proteins 3
247	56	hsa-miR-1289	NUP98	nucleoporin 98
248	56	hsa-miR-1289	DTWD2	DTW domain containing 2
249	56	hsa-miR-1289	TBKBP1	TBK1 binding protein 1
250	56	hsa-miR-1289	RGS8	regulator of G protein signaling 8
251	56	hsa-miR-1289	E2F2	E2F transcription factor 2
252	56	hsa-miR-1289	XRN1	5'-3' exoribonuclease 1
253	56	hsa-miR-1289	NUDT11	nudix hydrolase 11
254	56	hsa-miR-1289	ADAR	adenosine deaminase, RNA specific
255	56	hsa-miR-1289	DLX6	distal-less homeobox 6
256	56	hsa-miR-1289	C22orf24	chromosome 22 open reading frame 24
257	56	hsa-miR-1289	SMOC1	SPARC related modular calcium binding 1
258	55	hsa-miR-1289	SMPD1	sphingomyelin phosphodiesterase 1
259	55	hsa-miR-1289	BDKRB2	bradykinin receptor B2
260	55	hsa-miR-1289	RAB15	RAB15, member RAS oncogene family
261	55	hsa-miR-1289	TRIM68	tripartite motif containing 68
262	55	hsa-miR-1289	TIMM22	translocase of inner mitochondrial membrane 22
263	55	hsa-miR-1289	EBF1	EBF transcription factor 1
264	55	hsa-miR-1289	HS2ST1	heparan sulfate 2-O-sulfotransferase 1
265	55	hsa-miR-1289	ZNF101	zinc finger protein 101
266	55	hsa-miR-1289	ETV6	ETS variant 6
267	55	hsa-miR-1289	ZHX3	zinc fingers and homeoboxes 3
268	55	hsa-miR-1289	NFATC3	nuclear factor of activated T cells 3
269	54	hsa-miR-1289	WNT8B	Wnt family member 8B
270	54	hsa-miR-1289	LCLAT1	lysocardiolipin acyltransferase 1
271	54	hsa-miR-1289	NAIF1	nuclear apoptosis inducing factor 1
272	54	hsa-miR-1289	FAM83B	family with sequence similarity 83 member B
273	54	hsa-miR-1289	TVP23A	trans-golgi network vesicle protein 23 homolog A
274	54	hsa-miR-1289	IFIT5	interferon induced protein with tetratricopeptide repeats 5
275	54	hsa-miR-1289	BTBD9	BTB domain containing 9
276	54	hsa-miR-1289	NCALD	neurocalcin delta
277	54	hsa-miR-1289	TMEM245	transmembrane protein 245
278	54	hsa-miR-1289	ARAF	A-Raf proto-oncogene, serine/threonine kinase
279	53	hsa-miR-1289	TMPO	thymopoietin
280	53	hsa-miR-1289	EEF1AKMT3	EEF1A lysine methyltransferase 3
281	53	hsa-miR-1289	TIMM8A	translocase of inner mitochondrial membrane 8A
282	53	hsa-miR-1289	MED7	mediator complex subunit 7
283	53	hsa-miR-1289	WIPF2	WAS/WASL interacting protein family member 2
284	53	hsa-miR-1289	PRKAA2	protein kinase AMP-activated catalytic subunit alpha 2
285	53	hsa-miR-1289	CNPY3	canopy FGF signaling regulator 3
286	53	hsa-miR-1289	KDM5C	lysine demethylase 5C
287	53	hsa-miR-1289	SH3PXD2A	SH3 and PX domains 2A
288	52	hsa-miR-1289	LRRC10	leucine rich repeat containing 10
289	52	hsa-miR-1289	PRKD3	protein kinase D3
290	52	hsa-miR-1289	ARHGAP31	Rho GTPase activating protein 31
291	52	hsa-miR-1289	YAF2	YY1 associated factor 2
292	52	hsa-miR-1289	PDZD11	PDZ domain containing 11
293	52	hsa-miR-1289	TUBB6	tubulin beta 6 class V
294	52	hsa-miR-1289	OGFRL1	opioid growth factor receptor like 1
295	52	hsa-miR-1289	SMIM9	small integral membrane protein 9
296	52	hsa-miR-1289	EIF2AK3	eukaryotic translation initiation factor 2 alpha kinase 3
297	52	hsa-miR-1289	TMEM170A	transmembrane protein 170A
298	51	hsa-miR-1289	CAMK1D	calcium/calmodulin dependent protein kinase ID
299	51	hsa-miR-1289	WDR3	WD repeat domain 3
300	51	hsa-miR-1289	B4GALNT2	beta-1,4-N-acetyl-galactosaminyltransferase 2
301	51	hsa-miR-1289	ARHGEF7	Rho guanine nucleotide exchange factor 7
302	51	hsa-miR-1289	TFG	TRK-fused gene
303	51	hsa-miR-1289	FAM86B1	family with sequence similarity 86 member B1
304	51	hsa-miR-1289	UNC5B	unc-5 netrin receptor B
305	51	hsa-miR-1289	NBPF11	NBPF member 11
306	51	hsa-miR-1289	SNX21	sorting nexin family member 21
307	51	hsa-miR-1289	MKNK2	MAP kinase interacting serine/threonine kinase 2
308	51	hsa-miR-1289	ZNF853	zinc finger protein 853
309	51	hsa-miR-1289	RTL6	retrotransposon Gag like 6
310	51	hsa-miR-1289	OCEL1	occludin/ELL domain containing 1
311	51	hsa-miR-1289	AP5B1	adaptor related protein complex 5 subunit beta 1
312	51	hsa-miR-1289	RNF4	ring finger protein 4
313	51	hsa-miR-1289	HAND2	heart and neural crest derivatives expressed 2
314	51	hsa-miR-1289	ANKRD36B	ankyrin repeat domain 36B
315	50	hsa-miR-1289	CACNA2D1	calcium voltage-gated channel auxiliary subunit alpha2delta 1
316	50	hsa-miR-1289	FAM84A	family with sequence similarity 84 member A
317	50	hsa-miR-1289	CRB3	crumbs cell polarity complex component 3
318	50	hsa-miR-1289	RPTOR	regulatory associated protein of MTOR complex 1
319	50	hsa-miR-1289	RASAL1	RAS protein activator like 1
320	50	hsa-miR-1289	TMEM79	transmembrane protein 79
321	50	hsa-miR-1289	IL1RN	interleukin 1 receptor antagonist
322	50	hsa-miR-1289	GRIA2	glutamate ionotropic receptor AMPA type subunit 2
323	50	hsa-miR-1289	PLLP	plasmolipin
324	50	hsa-miR-1289	TP73	tumor protein p73
325	50	hsa-miR-1289	LOC149373	uncharacterized LOC149373
326	50	hsa-miR-1289	CTNND1	catenin delta 1
327	50	hsa-miR-1289	SECISBP2L	SECIS binding protein 2 like
